# Supplementary material for: Preclinical and randomized clinical evaluation of the p38α kinase inhibitor neflamapimod for basal forebrain cholinergic degeneration
Source: Nat Commun. 2022 Sep 21;13:5308. doi: 10.1038/s41467-022-32944-3 (PMC9492778; doi:10.1038/s41467-022-32944-3)
Supplement: Supplementary file 4 — Source Data [file 41467_2022_32944_MOESM4_ESM.xlsx]

## Sheet: number of mice per study
mice used for each Figure
		2N-veh			2N-NFMD			Ts2-veh			Ts2-NFMD
Fig. 1a, 1b and 1c		F	M		F	M		F	M		F	M
		2	2		2	2		2	2		2	2
		2N						Ts2
Fig. 1d		F	M					F	M
		11	16					14	14
		2N-veh			2N-NFMD			Ts2-veh			Ts2-NFMD
Fig. 1f		F	M		F	M		F	M		F	M
		6	5		4	7		8	6		6	5
		2N-veh			2N-NFMD			Ts2-veh			Ts2-NFMD
Fig. 2a, 2b and 2c		F	M		F	M		F	M		F	M
		4	1		3	2		1	3		3	2
					2N-NFMD						Ts2-NFMD
Fig. 2d and 2e					F	M					F	M
					4	4					4	4
		2N-veh			2N-NFMD			Ts2-veh			Ts2-NFMD
Fig. 3		F	M		F	M		F	M		F	M
		3	3		3	3		3	3		2	3

## Sheet: Fig 1b
Figure was generated with GraphPad Prism 8.0.1
average Rab5+ endosome number-size and total area from 4 mice of each condition
	2N				2N-NFMD				Ts2				Ts2-NFMD
	number	total area	avg size		count	total area	size		count	total area	size		count	total area	size
	1.15809	1.32446	1.2101		0.664244	1.02606	1.45589		1.3324	2.15475	1.55856		0.889457	1.16478	1.35952
	1.24166	1.12323	0.828692		0.850656	1.05812	1.35109		1.68852	3.08192	2.1549		0.85364	0.915048	1.03071
	0.848097	0.96845	1.15871		0.816629	0.956146	1.04265		3.08922	4.73604	1.71096		0.644707	1.07361	1.44753
	0.752159	0.583864	0.802498		0.738727	1.02224	1.27519		1.95203	3.71692	1.77109		1.12411	2.2326	1.84999
													1.12411	2.2326	1.84999

## Sheet: Fig 1c
Figure was generated with GraphPad Prism 8.0.1
average intensity ratio of Rab5-GTP/Rab5 from 4 mice of each condition
2N	2N-NFMD	Ts2	Ts2-NFMD
1.052	0.948	1.083	0.835
1.052	0.928	1.474	0.791
1.002	1.143	1.227	0.837
0.894	1.008	1.435	0.81

## Sheet: Fig 1d
Figure was generated with GraphPad Prism 8.0.1
decline curve of ChAT number/1000
	age of mice (mo)	2N	Ts2
	3.5	3.52	2.97
	3.7	2.18	3.49
	3.8	3.51	2.48
	4.3	3.48	2.72
	5.7	3.72	2.88
	5.7	3.5	2.71
	5.7	3.73	2.64
	5.7	3.86
	6.1		3.1
	6.2	4.32	2.944
	6.2	3.63
	6.4	3.49	2.71
	6.4		2.64
	6.4		3.1
	6.4		2.94
	7.1	6.18	2.48
	7.2		2.3
	7.2	4.75	2.657
	7.2	3.99	3.256
	7.2	4.92	2.73
	7.2	4.51	2.375
	7.2	4.03	3.181
	7.4	3.59	2.879
	7.6	3.88	2.959
	7.8	3.44	1.9
	7.8	1.84	1.932
	8	3.37	2.497
	8.5	5.751	2.114
	8.5	5.419	1.816
	8.5		2.216
	8.6	2.136
	9	3.04
	9.2	2.845

## Sheet: 1f
Figure was generated with GraphPad Prism 8.0.1
combination of two independent experiments
	3.366	2.845	2.4979	2.3308
	3.443	2.136	1.8997	2.8389
		3.877	1.9326	2.0755
			2.2994	3.0516
	3.579	3.639	2.8431	3.5502
	3.4897	3.802	2.4934	3.4985
	4.3209	2.356	1.574	3.6343
	3.626	3.68	2.2548	3.7998
	3.717	3.437	3.3492	3.8709
	3.504	3.748	2.9437	3.7391
	3.728	3.4143	3.104	3.9034
	3.858	3.724	2.8799
	3.895		2.712
			2.6449

## Sheet: Fig 2a
Figure was generated with GraphPad Prism 8.0.1
Input-Output_Basal transmission for stat
	2N-Veh				2N-NFMD				Ts2-Veh				Ts2-NFMD
Time (min)	Mean	SEM	N		Mean	SEM	N		Mean	SEM	N		Mean	SEM	N
0
5	0.14	0.025	5		0.23	0.032	5		0.2	0.066	4		0.26	0.048	5
7	0.27	0.045	5		0.32	0.024	5		0.38	0.119	4		0.56	0.066	5
9	0.59	0.119	5		0.55	0.036	5		0.64	0.199	4		0.69	0.108	5
11	0.56	0.09	5		0.74	0.05	5		0.89	0.19	4		0.86	0.132	5
12	0.69	0.11	5		0.77	0.058	5		1.02	0.137	4		1.04	0.127	5
13	0.75	0.127	5		0.9	0.027	5		1.01	0.153	4		1.16	0.124	5
14	0.85	0.154	5		0.97	0.03	5		1.1	0.133	4		1.22	0.132	5
15	0.88	0.15	5		1.07	0.033	5		1.14	0.134	4		1.21	0.11	5
20	0.95	0.147	5		1.07	0.008	5		1.1	0.094	4		1.21	0.113	5
25	1.02	0.146	5		1.17	0.059	5		1.18	0.113	4		1.27	0.094	5
30	1.1	0.158	5		1.3	0.085	5		1.26	0.108	4		1.33	0.11	5
35	1.22	0.154	5		1.24	0.135	5		1.34	0.125	4		1.27	0.152	5

## Sheet: Fig 2b
Figure was generated with GraphPad Prism 8.0.1
LTP time curve
		2N-Veh				2N-NFMD				Ts2-Veh				Ts2-NFMD
Time (min)		Mean	SEM	N		Mean	SEM	N		Mean	SEM	N		Mean	SEM	N
1		101.419	2.58327	5		101.875	1.44348	5		97.8929	0.567195	4		101.415	0.73559	5
2		103.291	4.96567	5		103.484	1.78808	5		99.6128	0.360408	4		101.078	3.07408	5
3		97.1818	3.00789	5		100.652	1.52293	5		98.4334	1.74448	4		100.423	5.82498	5
4		94.7882	4.78813	5		97.5671	2.4542	5		100.055	2.29629	4		98.0818	2.86913	5
5		100.095	3.526	5		100.52	1.76586	5		100.213	1.15574	4		99.0007	0.623319	5
6		98.5343	4.36241	5		99.8774	0.762908	5		101.629	2.99414	4		98.4008	2.63961	5
7		101.567	3.67867	5		97.8172	2.24033	5		100.685	3.92174	4		96.8549	1.9327	5
8		104.217	3.51228	5		98.7295	2.682	5		98.8687	1.35255	4		101.991	1.47974	5
9		97.6639	4.3209	5		97.6256	0.778587	5		101.918	2.50065	4		100.418	3.19672	5
10		101.243	2.3913	5		101.853	1.82954	5		100.692	2.06413	4		102.337	2.11763	5
11		376.343	9.53569	5		334.142	8.19815	5		279.261	36.7069	4		273.576	8.32257	5
12		355.487	7.83211	5		311.661	13.8438	5		268.522	43.8548	4		262.552	7.63116	5
13		341.707	13.5135	5		322.479	13.8335	5		252.409	38.8021	4		263.228	6.92883	5
14		339.893	14.4382	5		322.769	14.3706	5		257.408	51.5175	4		260.238	5.671	5
15		344.681	10.6029	5		324.466	14.3627	5		251.588	48.3174	4		252.363	3.5391	5
16		328.568	10.4195	5		324.134	15.8657	5		234.136	31.8303	4		254.146	4.08155	5
17		340.282	11.4203	5		319.743	14.1389	5		230.345	24.2324	4		250.219	1.64783	5
18		333.099	17.4812	5		326.161	16.633	5		224.491	13.7748	4		249.164	5.45498	5
19		327.094	16.0753	5		321.188	15.1754	5		223.838	16.7157	4		248.203	1.88574	5
20		323.312	11.9454	5		327.608	16.6241	5		222.848	19.2333	4		250.548	4.29881	5
21		327.785	7.97243	5		324.262	13.7089	5		217.72	1.80261	4		253.049	6.55089	5
22		320.282	9.02656	5		319.058	12.617	5		227.072	14.183	4		252.547	3.51061	5
23		324.669	11.4411	5		319.108	13.1306	5		222.983	17.1493	4		251.591	0.684471	5
24		327.767	8.07891	5		320.902	13.7612	5		221.071	4.88359	4		250.679	2.68724	5
25		323.287	10.2741	5		319.478	15.9677	5		224.017	15.285	4		248.243	4.36452	5
26		331.365	9.4489	5		320.98	16.5254	5		229.893	28.6552	4		249.096	3.40252	5
27		316.905	9.46821	5		318.168	12.0526	5		220.593	11.2546	4		249.077	4.19412	5
28		328.281	15.3096	5		313.147	18.7297	5		233.119	26.4444	4		248.267	2.31954	5
29		326.699	13.6777	5		323.09	16.1119	5		225.768	16.3386	4		250.311	3.05217	5
30		317.606	12.0034	5		320.584	16.9159	5		227.735	15.047	4		250.427	2.33105	5
31		316.168	12.0209	5		313.485	9.57364	5		228.172	20.2852	4		254.255	5.3815	5
32		314.925	15.463	5		321.379	21.4965	5		230.081	21.0075	4		255.062	0.859559	5
33		319.649	13.3489	5		322.069	19.7865	5		229.014	17.3837	4		250.795	5.3645	5
34		321.553	13.8441	5		315.002	17.2288	5		221.339	25.4734	4		246.388	2.16602	5
35		321.777	16.5102	5		319.169	16.4389	5		215.482	7.40424	4		243.622	0.393314	5
36		317.393	15.6457	5		314.35	12.6192	5		238.993	28.5822	4		251.773	2.43217	5
37		310.978	11.1978	5		304.032	14.2371	5		217.145	2.45011	4		246.315	0.861366	5
38		317.014	14.3517	5		322.182	23.8638	5		228.357	20.6809	4		240.188	2.40023	5
39		320.701	15.7551	5		320.6	17.2542	5		221.367	13.9446	4		250.074	1.34429	5
40		318.796	18.1764	5		321.469	16.0068	5		220.984	21.7623	4		246.377	1.35943	5
41		309.03	14.7255	5		316.278	12.4168	5		220.776	6.64528	4		247.947	2.50517	5
42		326.372	12.2946	5		309.405	22.3665	5		220.381	13.147	4		252.523	4.7826	5
43		319.457	15.9391	5		307.585	15.9734	5		221.235	16.7611	4		245.836	2.98244	5
44		322.046	14.5736	5		319.298	14.6561	5		233.921	22.5053	4		251.461	2.37412	5
45		325.698	16.3093	5		315.187	18.7311	5		226.511	24.4668	4		245.541	2.71744	5
46		327.676	12.1092	5		324.878	20.1288	5		228.585	28.5937	4		244.932	3.78404	5
47		317.962	15.8306	5		308.877	18.8067	5		220.975	15.6608	4		236.803	4.55683	5
48		315.363	11.6535	5		311.473	22.6544	5		222.169	17.36	4		245.361	3.55236	5
49		317.305	9.9538	5		314.74	12.0244	5		229.449	17.6254	4		248.741	3.78863	5
50		319.532	15.2389	5		317.981	22.4612	5		222.06	14.4631	4		248.88	2.97617	5
51		324.476	13.3019	5		317.762	17.5595	5		226.24	19.8445	4		243.638	2.3095	5
52		324.394	15.9921	5		312.321	13.0261	5		222.239	6.71974	4		254.079	2.97366	5
53		316.356	11.724	5		314.753	11.664	5		229.419	15.5913	4		253.186	3.03003	5
54		311.429	14.4678	5		317.881	14.92	5		230.11	25.9707	4		246.384	1.08134	5
55		311.728	8.33643	5		312.127	16.3787	5		229.1	8.16119	4		251.955	1.44471	5
56		320.262	15.5553	5		302.92	15.4788	5		226.054	15.7113	4		237.923	0.560677	5
57		318.586	10.3275	5		314.629	13.3705	5		224.678	20.4038	4		239.263	3.24011	5
58		313.615	15.4611	5		313.317	14.7193	5		216.017	11.4475	4		240.962	2.65902	5
59		317.661	15.0313	5		318.779	17.053	5		214.044	4.29962	4		240.567	2.06517	5
60		316.088	16.0647	5		318.422	14.931	5		219.129	12.6564	4		251.443	2.8324	5
61		320.781	11.7758	5		317.031	15.6409	5		223.746	20.4296	4		245.2	1.17194	5
62		322.452	10.0422	5		316	10.8881	5		222.126	11.173	4		249.827	3.73973	5
63		320.569	10.1363	5		303.557	18.3261	5		215.39	9.76517	4		247.585	3.94626	5
64		322.321	13.6362	5		306.579	17.5366	5		223.878	15.8568	4		252.54	2.24612	5
65		316.925	9.96972	5		304.726	18.5722	5		220.136	14.0718	4		248.41	1.71595	5
66		314.784	13.8022	5		297.358	14.1235	5		216.318	6.58479	4		237.915	8.31202	5
67		315.154	8.94497	5		296.517	19.9868	5		214.589	5.02596	4		238.48	3.95418	5
68		313.539	11.4337	5		306.879	13.1033	5		216.045	1.66804	4		237.309	8.56232	5
69		317.785	14.1087	5		299.225	13.2472	5		216.654	5.82645	4		235.141	4.2909	5
70		306.436	13.4862	5		304.063	11.3346	5		212.626	6.50589	4		227.455	13.7315	5
71		318.37	11.3851	5		295.383	11.8524	5		217.847	14.373	4		235.973	5.81113	5
72		315.452	13.2076	5		299.527	16.8107	5		212.694	14.7135	4		237.949	4.46621	5
73		312.599	10.3923	5		291.684	14.8634	5		210.555	5.21479	4		239.052	9.27477	5
74		311.835	12.0712	5		298.031	15.8513	5		207.466	3.17816	4		227.515	5.07876	5
75		308.299	11.8368	5		306.231	15.4985	5		201.493	5.69961	4		231.233	7.00848	5
76		302.756	10.9268	5		303.47	19.7482	5		225.109	15.7634	4		240.138	5.91959	5
77		312.074	10.8973	5		308.483	20.415	5		212.106	9.94365	4		232.514	7.85424	5
78		304.309	10.3653	5		299.814	11.2737	5		208.649	2.42302	4		233.361	8.9393	5
79		311.094	11.8224	5		296.046	9.61792	5		208.577	12.5198	4		236.136	4.93653	5
80		308.617	8.86982	5		295.204	6.23747	5		218.581	23.1403	4		243.138	7.03864	5
81		318.97	8.05264	5		299.633	18.0109	5		217.58	21.7435	4		237.331	10.4424	5
82		313.685	6.62955	5		293.365	12.1364	5		207.372	11.1656	4		230.074	11.7787	5
83		315.458	11.1447	5		288.514	20.4926	5		207.998	8.12663	4		232.926	7.74531	5
84		318.283	10.7636	5		307.242	10.6631	5		212.584	12.7422	4		227.091	7.80911	5
85		309.92	8.11033	5		308.707	18.0601	5		208.227	0.475015	4		230.786	7.82372	5
86		304.456	9.02489	5		304.177	18.9821	5		212.386	2.94212	4		244.253	9.12993	5
87		309.551	12.8127	5		293.799	14.5713	5		198.338	1.99027	4		230.621	5.35337	5
88		299.428	7.07465	5		300.842	10.56	5		202.525	2.0969	4		240.254	5.59007	5
89		305.364	10.5907	5		295.921	12.2548	5		192.963	7.99944	4		229.71	10.1198	5
90		302.288	5.99975	5		295.277	18.3103	5		190.106	13.336	4		230.721	10.9625	5
91		310.256	12.7036	5		306.474	13.6788	5		199.427	11.2671	4		232.367	3.24286	5
92		311.007	6.06904	5		308.807	17.722	5		194.855	11.8412	4		223.956	9.49032	5
93		308.982	3.33347	5		312.011	9.57941	5		194.443	9.5398	4		233.106	8.77109	5
94		306.254	11.8077	5		306.602	7.40317	5		195.372	11.2432	4		237.526	7.74605	5
95		310.381	2.28231	5		305.969	11.9694	5		204.289	4.31265	4		238.106	7.99242	5
96		310.267	4.59772	5		293.579	7.46336	5		208.988	4.05545	4		237.436	8.25416	5
97		311.109	5.76533	5		294.415	15.2204	5		195.153	7.56501	4		228.064	7.94453	5
98		313.157	4.91101	5		298.455	13.1815	5		204.9	5.10259	4		241.948	5.81259	5
99		309.854	5.48458	5		294.812	7.25653	5		195.844	2.17376	4		235.364	8.99004	5
100		304.034	6.96549	5		296.935	7.52397	5		198.61	2.13102	4		226.836	6.69046	5
101		310.259	3.14373	5		292.418	19.4	5		200.72	4.3174	4		236.509	7.76887	5
102		310.73	4.07905	5		305.902	16.1852	5		206.383	1.91838	4		238.463	5.36496	5
103		307.699	6.76197	5		289.677	12.1572	5		197.19	1.02479	4		224.411	3.11139	5
104		308.06	7.22306	5		289.147	14.57	5		201.445	2.39515	4		227.946	13.6347	5
105		305.293	10.8775	5		290.202	16.1975	5		194.952	5.30245	4		224.339	12.6841	5
106		301.851	6.61665	5		288.984	20.1576	5		206.155	2.08323	4		231.202	10.8154	5
107		298.37	5.88536	5		278.605	14.0786	5		200.917	4.84725	4		222.858	6.69292	5
108		303.017	8.2511	5		300.061	16.4287	5		199.433	2.36201	4		224.471	12.9757	5
109		307.917	6.85396	5		298.753	18.2228	5		206.595	5.19675	4		229.905	9.67535	5
110		302.098	7.82394	5		288.69	8.73012	5		210.011	0.508132	4		231.538	9.46183	5
111		301.724	9.72529	5		275.985	16.0778	5		207.264	0.704186	4		235.951	4.56142	5
112		301.816	6.22306	5		293.317	12.6515	5		194.716	4.026	4		227.372	7.33835	5
113		310.224	7.21819	5		285.985	6.56852	5		208.343	9.23022	4		239.197	4.8784	5
114		299.419	5.37578	5		278.423	10.7059	5		188.506	4.16443	4		223.347	8.32429	5
115		303.711	7.36028	5		281.538	14.0664	5		189.195	11.2907	4		217.212	5.11936	5
116		297.313	5.89961	5		280.555	7.43083	5		199.865	6.46322	4		231.212	8.47908	5
117		305.042	8.01948	5		272.769	13.5296	5		202.486	7.10414	4		237.028	10.1276	5
118		301.706	3.9914	5		278.93	18.1429	5		199.525	14.5029	4		229.353	8.53113	5
119		299.97	3.45204	5		274.956	7.8917	5		195.034	8.42256	4		226.183	2.92141	5
120		305.149	9.60632	5		291.788	12.7567	5		200.673	5.5176	4		235.998	8.25159	5

## Sheet: Fig 2c
Figure was generated with GraphPad Prism 8.0.1
Time (min)	2N-Veh
1	408.599		378.615		380.341		359.807		354.354
50	365.367		321.002		307.459		312.534		297.544
110	335.49		285.861		319.14		297.3		287.953
Time (min)	2N-NFMD
1	348.267		355.153		336.081		313.131		318.08
50	375.842		307.911		293.805		288.613		318.982
110	322.005		319.99		259.857		269.169		287.918
Time (min)	Ts2-Veh
1	250.169		268.164		247.445		351.267
50	204.902		209.994		211.152		268.936
110	216.611		185.148		208.27		192.663
Time (min)	Ts2-NFMD
1	291.161		266.621		273.186		250.049		286.865
50	233.66		272.544		241.386		241.502		236.906
110	223.066		231.395		263.1		232.448		229.979

## Sheet: Fig 2d
Figure was generated with GraphPad Prism 8.0.1
Reconnition index of mice pre and post NFMD treatment, eliminated the mice which did not move.
	pre-2N-NFMD	pre-Ts2-NFMD		post-4 hr-2N-NFMD	post-Ts2-NFMD
	85.6
	70.8	41.4		65.6	51.3
	54.4	54.9		41.5	39
	81.1	76.9		66.2	74.5
	45.1	54.2		52.7	82.4
	86.2	44.1			65.2
	57.5	25.7		67.8	44.7
	81.5	63.9		64.9	47.8

## Sheet: Fig 2e
Figure was generated with GraphPad Prism 8.0.1
Open field result before and after NFMD treatment
		Speed-pre (mm/s)			Speed-post			Distance-pre (m)			Distance-post			Time in Thigmotaxis-pre			Time in Thigmotaxis-post
		2N-NFMD	Ts2-NFMD		2N-NFMD	Ts2-NFMD		2N-NFMD	Ts2-NFMD		2N-NFMD	Ts2-NFMD		2N-NFMD	Ts2-NFMD		2N-NFMD	Ts2-NFMD
		47.99	51.26		26.72	36.84		29.69	31.54		16.71	12.59		84.6	83.8		94.47	88.68
		44.28	38.22		23.52	36.67		27.24	23.55		14.94	16.71		73	79.97		95.72	66.42
		43.03	79.45		32.21	42.23		26.46	48.54		19.86	14.94		70.33	84.83		93.72	97.78
		40.09	95.21		26.31	30.11		24.89	58.03		16.37	19.86		84.07	71.83		89.07	84.83
		58.5	50.85		36.92	49.51		36.21	31.6		22.77	16.37		67.22	76.18		71.57	83.57
		19.93	63.14		31.94	46.35		12.23	38.58		20.34	22.77		98.85	70.38		84.15	84.35
					42.66	64.84					26.1	20.34					92.5	92.77

[truncated: 4 more sheets: Fig 3a, Fig 3b, Fig 3c, Fig 3d]
